# Supplementary material for: Characterization of Cronobacter sakazakii and Cronobacter malonaticus Strains Isolated from Powdered Dairy Products Intended for Consumption by Adults and Older Adults
Source: Microorganisms. 2023 Nov 23;11(12):2841. doi: 10.3390/microorganisms11122841 (PMC10745994; doi:10.3390/microorganisms11122841)
Supplement: Supplementary file 1 [file microorganisms-11-02841-s001.zip]

Archive with 1 entries (1 files):
- microorganisms-2665715-supplementary.pdf
